# Supplementary material for: Real-World Data on Outcomes in Metastatic Castrate-Resistant Prostate Cancer Patients Treated With Abiraterone or Enzalutamide: A Regional Experience
Source: Front Oncol. 2021 Jun 18;11:656146. doi: 10.3389/fonc.2021.656146 (PMC8249852; doi:10.3389/fonc.2021.656146)
Supplement: Supplementary file 3 [file Table_1.xlsx]

## Sheet: Abi+Enza
Drug	NAME Initials	UR#	Age	ECOG	Date of Diagnosis	Stage of Disease 1= locally advanced 2 = metastatic	Risk Stratification High/Low	Burden of Disease 1= High 2= Low	Visceral mets 1=Yes;0=No	Gleason score	ADT	Other prior therapies	Castrate Sensitive/Resistant	Prior Chemotherapy 3 = others (regimen) 2= Cabazitaxel 1=Docetaxel;0=No	Prior Enzalutamide1=Yes;0=No	Reason stopping Enzalutamide	START OF Abiraterone (DATE)	DOSE	BASELINE PSA prior to Abiraterone	BASELINE PSA DATE	NADIR PSA on Abiraterone	NADIR PSA DATE	PSA AT PROGRESSION on Abiraterone	PSA PROGRESSION DATE	Radiological progression date	Stop date Abiraterone	Reason stop Abiraterone 1= Progression 2 Death 3 Toxicity 0 Ongoing	Dose delay due to toxicity 1= yes;0 =no	Dose reduction due to toxicity 1= yes;0 =no	Treatment post progression	Date of last follow up or date of death	Status at last follow up 0= alive; 1 death	Toxicity mention with grades
Abiraterone	RR	206540	88	1	2016	M	High	High	Yes (liver)	9	Zoladex 3m	Cosudex, Docetaxel X6 (August 2018)	Resistant	Docetaxel	No		15/02/2019	1000mg	41.7	13/2/2019	No nadir		77.45	2019-10-04	2019-04-04	2019-12-04	Progression	No	No	Cabazitaxel (ongoing)	2019-06-12	Alive
Abiraterone	AA	36966	86	2020-02-03	1998	M	High	High	No	5+4= 9	Zoladex 3m	Bicalutamide (2011- 2012), Cyptoterone acetate (Jan 2014- Oct 2015)	Resistant	No chemotherapy	No		23/10/2015	1000mg	134	19/10/2015	30.5	16/1/2017	55	18/4/2017	2017-12-05	19/5/2017	Progression	No	No	BSC	15/11/2018	Death
Abiraterone	MC	203598	69	1	2007	M	High	High	Yes (liver)	9	Zoladex 3m	Enzalutamide (Sep 2015-Feb 2016), Docetaxel X3 (April 2016), Cabazitaxel X6 (June- Oct 2016)	Resistant	Docetaxel and Cabazitaxel	Yes	Progression	2016-06-12	1000mg	137	2016-02-12	53.99	13/2/2017	94.55	2017-05-06	2018-09-08	13/8/2018	Progression	No	No	Rechallenge Cabazitaxel, now BSC	2019-10-06	Alive
Abiraterone	DD	187653	69	3	2006	M	High	Low	No	10 (intially 7)	Zoladex 3m		Resistant		No		13/5/2016	1000mg	77.66	22/4/2016	23.32	29/7/2016	41.87	20/10/2016		23/01/2017	Progression	No	No	Docetaxel X9 (July 2017), Cabazitaxel X5 (Feb 2018)	17/7/2018	Death
Abiraterone	RF	71920	85
Abiraterone	TH	287390	70	2	2012	M	High	Low	No	5+4=9	Elgard 3m	Enzalutamide	Resistant	No chemotherapy	Yes	Toxicity	2016-06-12	1000mg	17.9	2016-02-12	No nadir					2017-03-10	Toxicity- fatigue, anorexia	Yes	Yes	BSC as patient declined further systemic treatment	2017-03-10	Alive	Variable compliance and has been lost to follow up
Abiraterone	BL	16430	83	3	2013	M		Low	No	Unknown	Zoladex 3m	Bicalutamide (Aug 2013- Feb 2015)	Resistant	No chemotherapy	No		17/2/2015	1000mg	851.5	2015-10-02	447.9	2016-12-01	757.7	2017-04-04		20/6/2017	Progression	No	No	Cyproterone, BSC	2019-03-04	Alive
Abiraterone	WS	232299	89	3	2012-06-01	M	High	Low	No	4+5=9	Zoladex 3m		Resistant	No chemotherapy	Yes	Progression	2019-11-11	1000mg	75	13/11/2019	No nadir yet					Ongoing					2019-09-12	Alive	Self funded Abiraterone after PD on enzalutamide
Abiraterone	FT	222184	94	2	2007	M	Low	Low	No	7	Zoladex 3m	cosudex	Resistant	No chemotherapy	Yes	Toxicity	2016-04-10	250mg- 750mg (500mg starting dose)	13.98	2016-03-10	8.57	23/1/2017				16/11/2016- rechallenged in Aug 2017 and July 2018	Toxicity	Yes	Yes	BSC	30/10/2018	Death	Abi rechallenged twice more (even down to 250mg) but Cx with transaminitis and low grade fever
Abiraterone	RW	32621	87	3	2004-08-01	M	Low	Low	No	7	Zoladex 3m	cosudex, cyproterone	Resistant	No chemotherapy	No		15/5/2015	1000mg	35.18	2015-12-05	0.38	2015-02-11	52.71	16/4/2018	20/11/2017	18/4/2018	Progression	No	No	BSC	2018-10-10	Death
Abiraterone	GD	286521	75	1	2008	M		Low	No	Unknown	Zoladex 3m	Docetaxel	Resistant	Docetaxel	No		2019-09-05	1000mg	8.2	2019-07-05	0.37	14/10/2019				Ongoing					18/10/2019	Alive	Last private correspondence on system from 18/10/19
Abiraterone	ND	97919	75	3	2008-10-01	M	High	Low	No	8	Zoladex 3m	Cosudex with ADT	Resistant	No chemotherapy	No		31/1/2018	1000mg	70.87	24/1/2018	22.29	29/5/2018	273.4	2018-02-09	2018-04-09	21/11/2018	Progression	Yes	No	BSC	2018-03-12	Death	Ceased initially on 31/5/18 due to NSTEMI, and restarted 9/8/18
Abiraterone	TD	166050	88	3	2014	M	?High but no gleason	High	Yes- liver	Unknown	Zoladex 3m	ADT	Resistant	No chemotherapy	No		2017-01-06	1000mg	41.47	25/5/2017	11.55	28/8/2017	29.05	16/1/2018	Nil	18/1/2018	Progression			Cyproterone acetate, Docetaxel, Cabazitaxel	2018-11-09	Death
Abiraterone	RP	398770	82	2	1994	M	Gleason unknown	High	No	Unknown	Eligard 6m	Bicalutamide, nilutamide, cyproterone, oestrogen, enzalutamide	Resistant	No chemotherapy	Yes	Toxicity	15/2/2018	1000mg	219.2	18/1/2018	177.2	2018-03-04	389.5	2018-11-09	2018-05-11	14/11/2018	Progression	Yes	Yes	BSC	17/10/2019	Alive	Abi self ceased from March- July 2018 due to fatigue, restarted July 2018 at 750mg
Abiraterone	CW	38755	80	2	2006-09-01	M	Gleason unknown	Low	No	Unknown	Zoladex 3m	Cosudex, enzalutamide	Resistant	No chemotherapy	Yes	Toxicity	2017-06-04	1000mg	69.2	2017-03-04	No nadir reached				2017-11-09	14/9/2017	Progression	No	No	Docetaxel		Death	Unsure last date of follow up as moved privately (last correspondence on system is 15/3/2018)
Abiraterone	PT	279039	78	2	1999	M	Low	High	Yes- liver	6	Zoladex 3m	Enzalutamide, docetaxel	Resistant	No chemotherapy	Yes	Progression	22/3/2018	1000mg	684.4	21/3/2018
Abiraterone	RR	352346	70	1	2010-10-01	M	High	High	No	5+5=10	Zoladex 3m	Cosudex, Docetaxelx10	Resistant	Docetaxel	No		28/8/2013	1000mg	156.6	21/8/2013	12.85	20/11/2013	2014-04-08	110.7		2014-07-08	Progression	No	No		2014-11-11	Death	Passed away before next line of therapy
Abiraterone	JL	126406	72	2	2004-02-01	M	High	High	Yes	4+3=7	Zoladex 3m	Cosudex, Docetaxelx10	Resistant	Docetaxel	No		13/5/2014	1000mg	204.9	17/4/2014	9.02	2014-11-06	63.93	2014-08-09	2014-11-01	18/11/2014	Progression	No	No		2014-05-12	Death	Passed away before next line of therapy
Abiraterone	JM	512425	90	2	2009-06-01	M	Gleason unknown	Low	No	No biopsy	Zoladex 3m	Docetaxel x1	Resistant	Docetaxel	No		17/11/2014	1000mg	639	14/11/2014	No nadir					2015-03-02	Progression	Yes	No	Enzalutmide recommended but declined	17/3/2015	Death	Had x1 cycle docetaxel (stopped due to poor tolerance) and Abiraterone self ceased due to ?side effects- patient seems to have poor compliance
Abiraterone	JF	250133	85	3	1994	M	High	High	Yes (lung)	Not known	Zoladex 3m	Docetaxel X2	Resistant	Docetaxel	No		13/5/2014	1000mg	165.7	2014-12-05	23.85	29/10/2014	47.72	2015-07-08	31/7/2015	2015-07-08	Progression	No	No	BSC (and palliative RT)	2016-02-08	Death	Only had 2 cycles of docetaxel due to intolerance
Abiraterone	NS	61290	82	2	1997	LA	Low	Low	Yes	Not known	Zoladex 3m	Nil	Resistant	No chemotherapy	No		22/5/2019	1000mg	48.36	2019-07-05	30.31	15/10/2019	103.53	2020-06-01	2020-06-01	20/01/20	Progression	No	No	BSC	21/01/20	Alive	Small cell transformation with intracerebral mets
Abiraterone	FH	139931	85	2	2011-01-01	M	Gleason unknown	High	Yes- liver	Bx not done	Zoladex 3m	cosudex, docetaxel	Resistant	Docetaxel	No		24/10/2013	1000mg	608	21/10/2013	555	18/11/2013	643	16/01/2014		22/01/2014	Progression	No	No	BSC	2014-05-03	Alive
Abiraterone	GM	14721	69	1	2010-05-01	M	High	Low	No	5+4=9	Zoladex 3m	cosudex, docetaxel X8	Resistant	Docetaxel	No		2014-07-02	1000mg													28/02/2014	Death	Incomplete documentation of response to abi
Abiraterone	WR	33240	79	1	2013-03-01	M	High	Low	No	5+4=9	Zoladex 3m	bicalutamide	Resistant	Docetaxel	No		21/03/2014	1000mg	37.33	2014-06-02	Nil reached		70.21	2014-07-08		2014-07-08	Progression	No	No	BSC	2014-07-08	Death	2 cycles of docetaxel complicated with recurrent urosepsis, unclear doc about when abi stopped
Abiraterone	WL	79355	76	1	2011-11-01	M	High	High	No	4+4=8	Zoladex 3m	bicalutamide, docetaxel X3	Resistant	Docetaxel	No		24/07/2014	1000mg	45.73	15/07/2014	33.55	2014-02-09	59.75	16/01/2015	21/01/2015	2015-03-02	Progression	No	No	Prednisolone	17/06/2015	Death	Completed only 3 cycles of weekly dose attenuated Docetaxel- poor tolerance
Abiraterone	LJ	219432	71	2	2004	M	High (initial PSA 600s)	Low	No	6	Zoladex 3m	cosudex, docetaxel X5	Resistant	Docetaxel	No		2014-01-12	1000mg													2014-01-12	Death	Died in January 2015 before response could be assessed
Abiraterone	KN	371563	71	3	2013-04-01	M	High (initial PSA 759)	High	No	Unknown	Elgard 3m	cosudex	Resistant	No chemotherapy	No		2014-03-12	1000mg													2014-03-12	Death	Died in Feb 2015 before response could be assesed
Abiraterone	ZG	149859	81	1	2003	M	Gleason unknown		No	Unknown	Zoladex 3m	cosudex	Resistant	No chemotherapy	No		16/01/2015	1000mg	568.2	15/01/2015	302.3	2015-12-03	472.6	2015-01-12	Nil	? 04/12/2015	Progression	No	Yes- DR to 750mg due to fatigue	BSC	2015-04-12	Death	Unclear exact stop date of abi
Abiraterone	JV	336635	61	1	2010-12-01	M	High	Low	No	4+5=9	Elgard 3m	bicalutamide, docetaxel X3	Resistant	Docetaxel	No		30/01/2015	1000mg	57.29	27/01/2015	Nil reached				29/04/2015	22/04/2015	Progression	No	No	Cabazitaxel, Mitoxantrone, Carboplatin	2017-01-02	Death	PD through agents through Cabazi, mito and carboplatin
Abiraterone	VH	531663	80	2	2012-08-01	M	High	High	No	4+4=8	Zoladex 3m	bicalutamide, docetaxel	Resistant	Docetaxel	No		18/02/2015	1000mg	149.48	2015-11-02	38.78	30/03/2015	54.96	2015-12-06	Nil	2015-12-05	Toxicity	No	No	Enzalutamide	16/06/2015	Alive	Intolerance to abi (dizziness), enza and docetaxel
Abiraterone	AR	62837	72	2	2009	M	High	High	No	4+3=7	Zoladex 3m	docetaxel	Resistant	Docetaxel	No		2015-03-03	1000mg	416	2015-02-03	Nil reached						Toxicity	No	No	Enzalutamide	2016-04-08	Death	Self ceased abi due to dizziness
Abiraterone	FB	98468	74	0	2014	LA	High	High	No	5+4=9	Zoladex 3m	carboplatin and etoposide X6	Resistant	Carboplatin	No		24/04/2015	1000mg								2015-07-01	Progression	No	No	BSC	18/05/2015	Death	NE tumour of prostate. No records of PSA
Abiraterone	RF	37577	93	2	2005	M	High (high PSA), gleason unknown	High	No	Unknown	Zoladex 3m	cosudex	Resistant	No chemotherapy	No		28/04/2015	1000mg	236.9	24/04/2015	Nil reached						Progression	No	No	?further follow up	13/10/2015	Death
Abiraterone	FN	51867	73	1	2011-04-01	M	High	Low	No	4+5=9	Zoladex 3m	docetaxel X6	Resistant	Docetaxel	No		25/09/2015	1000mg	108.8	31/08/2015	Nil reached					19/01/2016	Progression	No	No	Cabazitaxel	2016-04-04	Death
Abiraterone	LS	374126	64	2	2015-03-01	M	High	High	No	5+5=10	Zoladex 3m	cosudex, docetaxelX4, cabazitaxelX4	Resistant	Docetaxel	No		24/02/2016	1000mg	534	28/01/2016	445	30/03/2016	823	23/05/2016	Nil	24/05/2016	Progression	No	No	BSC	24/05/2016	Death
Abiraterone	BW	144717	76	1	2012	M	High	High	No	4+4=8	Zoladex 3m	cosudex	Resistant	No chemotherapy	No		2016-03-05	1000mg	251.8	27/04/2016						28/06/2016	Progression	No	No		28/06/2016	Death	Had only been on abi for 2/12 before admission with respiratory failure from pneumonia and passing away, also rising PSA
Abiraterone	MS	242283	81	2	2014-08-01	M	High	High	No	5=4=9	Zoladex 3m	cosudex	Resistant	No chemotherapy	No		2016-10-06	1000mg	110.3	2016-06-06							Progression	No	No		2016-10-06	Death	Passed away before follow up review (only been on abi ~ 3/12), also rising PSA
Enzalutamide	LB	143536	76	2	2017	M	High	High	No	N/A (TRUS negative for malignancy)	Zoladex 3m	Nil	Resistant	No chemotherapy	No		2018-08-05	160mg	19.05	30/04/2018	7.83	19/06/2018	19.73	31/07/2018	19/09/2018	13/11/2018	Progression	No	No	Nil (BSC)	13/11/2018	Death
Enzalutamide	BC	305021	71	2	2016-02-01	M	High	Low	Yes (lung)	8+7	Eligard 6m	bicalutamide (since November 2017), Docetaxel x4 (Aug-Nov 2018)	Resistant	Docetaxel	No		15/02/2019	120mg	1.4	2019-12-02	0.43	19/03/2019	0.91	2019-10-04	Nil	Ongoing	Ongoing	No	Yes		24/09/2019	Alive
Enzalutamide	RD	47152	88	3	2016	M	High	High	No	9	Zoladex 3m	cosudex (from March 2017 to Jan 2018)	Resistant	No chemotherapy	No		2018-03-05	160mg	209	27/06/2018	92	27/11/2018	180	27/12/2018	15/11/2018	27/11/2018	Progression	No	No	Nil (BSC)	2018-05-12	Death
Enzalutamide	WG	342331	85	1	2016-04-01	M	High	Low	No	8	Zoladex 3m	cosudex (january 2018- jan 2019)	Resistant	No chemotherapy	No		2019-07-01	160mg	6.52	23/11/18	6.32	20/02/2019	18	2019-05-05	2019-09-07	2019-02-07	Progression	No	No	Nil (BSC)	2019-02-07	Death
Enzalutamide	RR	60303	90	2	2015	M	High	Low	No		Zoladex implant	Zoladex (since diagnosis of previous breast cancer)	Resistant	No chemotherapy	No (Abiraterone after enza)		2018-03-09	160mg, then DR to 120mg on 4/12/18	123.4	29/08/2018	94.54	2019-09-01	NA	NA	NA	2019-08-04	Toxicity	No	Yes- DR to 120mg	Abiraterone 1g and pred	20/08/2019	Alive	Grade 2-3 fatigue
Enzalutamide	DS	374510	69	2	2010-12-01	M	Low	Low	No	9	Zoladex 3m	Cyproterone, bicalutamide, docetaxel	Resistant	Docetaxel	No		29/01/2019	160mg	13.6	25/01/2019	8.6	19/02/2019
Enzalutamide	VT	201258	83	1	2018-02-01	M	High	High	No	9	Zoladex 3m	Bicalutamide (Sep- Nov 2018)	Resistant	Docetaxel	No		29/10/2018	160mg	24.07	13/09/2018	6.18	21/01/2019	8.98	20/03/2019	16/05/2019	2019-05-01	Progression	No	No	Dose reduced Docetaxel x1 cycle	Seen privately	Alive
Enzalutamide	GV	89093	61	1	2017-11-01	M	High	High	No	8	Zoladex 3m	Docetaxel x10 cycles	Resistant	Docetaxel	Yes	Ongoing	2019-09-04	160mg	3.37	24/03/2019	NA	NA	NA	NA	NA	NA	Toxicity	Enza stopped	Yes- DR to 80mg daily	Abiraterone commenced due to intolerance to Enza	22/10/2019	Alive	Grade 2 fatigue from enza
Enzalutamide	RA	114826	81	2	2017	M	High	Low	No	9	Zoladex 3m	Cosudex (July 2014- Jan 2015), Nilutamide (May- Aug 2015)	Resistant	No chemotherapy	No		2015-11-08	160mg	65.33	2015-04-08	28.84	19/01/2016	52	2016-07-01	23/6/2016	Initially ceased in 23/6/2016, then rechallenged 25/9/2017 and ceased 23/10/2017	Progression (ceased intially due to ?toxicity then later ceased due to progression)	Yes	Yes	Nil (BSC)	23/10/2017	Death	Enza initially ceased in May 2016 due to drowsiness, PSA rising at that time (but drowsiness ongoing post cessation). Rechallenged Sep 2017
Enzalutamide	RW	54188	69	1	2010-07-01	M	High	High	Yes	7	Zoladex 3m	Cosudex (Aug 2013- Nov 2014), Nilutamide (Feb 2015), Docetaxel	Resistant	Docetaxel	No		2016-11-04	160mg	174.5	2016-05-04	41.84	16/09/2016	58.21	28/10/2016	20/01/2017	28/03/2017	Progression	No	No	Docetaxel rechallenge, cabazitaxel, carboplatin	2019-06-05	Death
Enzalutamide	DB	517508	71	1	2008	M	High	High	No	9	Zoladex 3m	Cosudex, Docetaxel X6	Resistant	Docetaxel	No		2017-02-03	160mg	171	27/02/2017	No response	NA	279	2017-11-04	21/03/2017	21/04/2017	Progression	No	No	Carboplatin x2	2017-04-08	Death
Enzalutamide	BC	376898	68	0	2015-09-01	M	High	Low	No	4+5	Zoladex 3m	Induction Docetaxel X6, Cosudex (Nov 2017- June 2018)	Resistant	Docetaxel	No		21/09/2018	160mg, then DR to 120mg on 11/1/2019	2.2	2018-12-09	0.06	2019-08-02	NA	NA	NA	Ongoing	Ongoing				18/10/2019	Alive	Grade 3 fatigue
Enzalutamide	MC	203598	69	1	2007	M	High	High	Yes	9	Zoladex 3m	ADT	Resistant	No chemotherapy- had chemo post enza	No- Abi commenced after enza		28/08/2015	160mg, then DR to 120mg on 13/10/15	55.3	26/08/2015	26.31	13/10/2015	39.6	2016-04-02	2016-02-01	2016-01-03	Progression	No	Yes- DR to 120mg	Docetaxel April 2016, Cabazitaxel June 2016, Abiraterone Dec 2016- Aug 2018, Rechallenge Cabazitaxel Sep 2018			Grade 2-3 fatigue
Enzalutamide	RF	71920	85	2	1999	M	Gleason unknown	Low	No	Unknown	Zoladex 3m	ADT, cosudex	Resistant	No chemotherapy	No- Abi commenced after enza		29/02/2016	160mg	33.04	28/01/2016	2.65	2016-07-04	NA	NA	NA	18/03/2016	Toxicity	No	No	Abiraterone+Pred	18/07/2019	Death	Enza ceased 2/52 after starting after admission with haemorrhagic stroke
Enzalutamide	BG	14876	92	1	2014	M	High- but Gleason unknown (no Bx), high baseline PSA 172	Low	No	Unknown	Zoladex 3m	ADT, cosudex	Resistant	No chemotherapy	No		2017-02-02	160mg- then DR to 80mg	55.28	27/01/2017	0.62	2017-08-05	NA	NA	NA	2019-07-02	Toxicity	No	Yes- DR to 80mg daily	BSC- due to functional decline	25/10/2018	Alive	Significant fatigue despite being on enza 80mg daily
Enzalutamide	RG	210810	76	1	2006	M	Low	Low	No	4+3	Zoladex 3m	ADT, docetaxel	Resistant	Docetaxel	No		29/03/2016	160mg	14.5	22/03/2016	<0.01	2016-02-09	0.67	2018-04-10	2019-04-01	2018-05-12	Progression	No	No	Cabazitaxel	31/10/19	Alive	Completed 7 cycles of cabazitaxel- stopped due to toxicity
Enzalutamide	AH	206799	69	0	2009	M	Low	Low	No	6	Zoladex 3m	NA	Sensitive (ENZAMET)	No chemotherapy	No		22/6/2016	160mg	5.93	15/6/2016	<0.01	From 7/9/16 and ongoing	NA		NA	Ongoing	Ongoing				30/8/2019	Alive
Enzalutamide	GK	260880	92	3	2009	M	High	Low	No	9	Zoladex 3m	ADT, bicalutamide	Resistant	No chemotherapy	No		2018-06-02	160mg- then DR to 80mg when restarted	19.25	2018-01-02	9.43	26/4/2018	11.34	30/8/2018	31/01/2018	2018-04-08	Toxicity	Yes	Yes	BSC	13/8/2019	Alive	Initially Enza withheld 30/4 due to migraines, restarted at 80mg on 29/5, then ceased on 4/9/18 due to GORD symptoms
Enzalutamide	GM	219260	85	1	2013	M	High (Gleason unknown, initial PSA 21)	Low	No	Unknown	Zoladex 3m	ADT, cosudex	Resistant	No chemotherapy	No		2016-02-06	160mg	56.71	2016-02-06	8.68	14/12/2016				Ongoing	Ongoing	No	No		2019-08-10	Alive	PSA rising from initial nadir in Dec 2016, but stable since April 2019 with no clear radiological PD
Enzalutamide	WT	374207	57	0	2015	M	High	Low	No	4+5	Zoladex 3m	ADT	Sensitive	No chemotherapy	No		2015-04-06	160mg	55	18/3/2019	<0.01	2016-03-05	NA	NA	NA	Ongoing	Ongoing	No	No		16/10/19	Alive	Randomised to Enza as part of Enzamet trial
Enzalutamide	TT	523667	72	2	2012	M	High	High	Yes	5+5	Zoladex 3m	ADT, nilutamide	Resistant	Docetaxel	No		18/3/2016	160mg	90	16/3/2016	67	30/3/2016	83.85	27/4/2016	15/06/2018	13/07/2016	Progression	No	No	LuPSMA trial, Cabazitaxel, Carboplatin	2018-11-04	Death
Enzalutamide	FT	222184	94	2	2007	M	High	Low	No	7	Zoladex 3m	ADT, cosudex	Resistant	No chemotherapy	No- abiraterone after enza	Toxicity	26/7/2016	160mg	46.17	26/7/2016	15.52	2016-12-09	NA	NA	NA	2016-06-09	Toxicity	Yes	No	Abiraterone	30/10/2018	Death	Enza stopped due to interstitial nephritis, hepatitis and grade 3 skin toxicity
Enzalutamide	RW	240382	85	3	2009	M	Low	High	Yes	7	Zoladex 3m	ADT, cosudex	Resistant	No chemotherapy	No		2017-08-02	160mg	43	2017-06-02	3.41	26/06/2017	8.05	21/09/2018		25/09/2018	Progression	No	No	BSC	25/09/2018	Death
Enzalutamide	RB	390854	94	3	2004	M	High	Low	No	4+5	Zoladex 3m	ADT, cosudex, nilutamide	Resistant	No chemotherapy	No		2017-08-03	160mg	50.9	28/02/2017	0.53	2017-12-05	4.5	2018-06-04		17/10/2018	Progression	No	No	Cyproterone	17/04/2019	Alive
Enzalutamide	WH	290402	83	1	2010	M	Low	Low	No	4+3	Zoladex 3m	ADT, cosudex, androcur	Resistant	No chemotherapy	No		22/10/2018	160mg	211	15/10/2018	0.65	2019-07-03	NA	NA	NA	Ongoing	Ongoing	No	No		16/9/2019	Alive
Enzalutamide	NM	396895	87	3	2010	M	Low	Low	No	4+3	Zoladex 3m	ADT, cosudex, abiraterone	Resistant	No chemotherapy	Yes	Toxicity	26/02/2018	160mg- then DR to 80mg 3 weeks later								26/3/2019	Progression	No	Yes	BSC	25/3/2019	Death	Abi poorly tolerated due to fatigue/ decompensated heart failure. Was only on Enza briefly- worsening HF and functional decline (ongoing PSA) resulting in cessation
Enzalutamide	KO	136571	85	1	2016	M	High	Low	No	9	Elgard 3m	ADT, cosudex	Resistant	No chemotherapy	No		2018-03-04	160mg	14.12	29/03/2018	0.88	18/1/2019	NA	NA	NA	Ongoing	Ongoing	No	No		28/10/2019	Alive
Enzalutamide	RP	398770	81	1	1994	M				Unknown	Zoladex 3m	ADT, bicalutamide, nilutamide, cyproterone, oestrogen	Resistant	No chemotherapy	No- abi after enza		Novmber 2017	120mg															No records while on Enza (less than 2/12)- first rv with onc here was when progressing on enza
Enzalutamide	GT	104899	84	3	2017-03-01	M	High	Low	No	9	Zoladex 3m	ADT	Resistant	No chemotherapy			2017-03-08	160mg, then DR to 120mg daily	21	2017-07-01	0.08	2017-11-12	3.26	2019-01-05	27/7/2017	29/10/2019	Progression	No	Yes	BSC	29/10/2019	Alive	DR to 120mg due to fatigue
Enzalutamide	PT	141557	83	1	2013-02-01	M	High	Low	No	9	Zoladex 3m	ADT	Resistant	No chemotherapy			2017-01-06	80mg- increased to 120mg on 12/6/2018	44.13	22/5/2017	5.21	2018-04-04	9.16	17/7/2019	17/9/2019	Ongoing		No	Yes
Enzalutamide	NY	49187	72	3	2010-08-01	M	High	High	Yes	9	Nil- poorly tolerated a;; ADT and andocur	ADT, cosudex	Resistant	No chemotherapy	No		19/04/2017	160mg- DR to 80mg	88.78	28/04/2017	24.56	15/06/2017	134.9	25/10/2017		23/10/2017	Toxicity	Yes	Yes	Cabazitaxel, rechallenged with enzalutamide April- July 2019 but ceased after PD, carboplatin, now BSC	2019-11-11	Alive	Enza April- Oct 2017 (ceased due to tolerance), then enza April- July 2019 (ceased due to PD)
Enzalutamide	TH	287390	70	2	2012	M	High	Low	No	5+4=9	Elgard 3m	ADT	Resistant	No chemotherapy	No		14/9/2016	160mg	10.45	2016-12-09	No nadir					2016-06-12	Toxicity- nausea, vomiting, fatigue	No	No	Abiraterone	2017-03-10	Alive	Variable compliance, lost to follow up
Enzalutamide	WS	232299	89	3	2012-06-01	M	High	Low	No	4+5=9	Zoladex 3m	ADT	Resistant	No chemotherapy	No		15/1/2018	160mg	12	20/1/2018	7.4	2018-10-04	23.4	15/5/2019	31/10/2019	2019-11-11	Progression	No	No	Abiraterone	2019-09-12	Alive	Self funded abi after PD on enza
Enzalutamide	SF	141245	66	1	2017-06-01	M	High	Low	No	9	Elgard 3m	Docetaxel X8	Resistant	Docetaxel	No		24/9/2019	160mg	5.86	24/9/2019	3.38	2019-04-11	4.53	25/11/2019	18/11/2019	26/11/2019	Progression	No	No	To start cabazitaxel	26/11/2019	Alive
Enzalutamide	IH	340448	71	1	2014-07-01	M	Low	Low	No	7	Zoladex 3m	Cosudex, Docetaxel X10	Resistant	Docetaxel	No		2017-08-11	160mg	11.74	2017-03-11	0.93	28/5/2018				Ongoing	Ongoing	No	No
Enzalutamide	LO	524188	62	1	2016-09-01	M	High	High	No	9	Zoladex 3m	Docetaxel X6	Sensitive	Docetaxel	No		26/9/2016	160mg	888.4	16/9/2016	<0.01	14/6/2017				Ongoing	Ongoing	No	No		2019-08-10	Alive	Part of CHAARTED and ENZAMET trial
Enzalutamide	AS	526608	72	1	2012	M	High	High	Yes- Liver, lung	7	Zoladex 3m	Docetaxel x10 cycles	Resistant	Docetaxel	No		2017-12-09	160mg	17.71	2017-06-09	11.06	2017-12-10	57.79	2018-11-04	24/4/2018	29/5/2018	Progression	No	No	Cabazitaxel, carboplatin	23/4/2019		Follow up in Melbourne beyond April 2019
Enzalutamide	BS	371756	70	1	2014-08-01	M	Low	Low	No	9	Zoladex 3m	Docetaxel x6	Resistant	Docetaxel	No		2019-06-11	160mg	4	2019-11-01							Ongoing				2019-02-12	Alive	Enza only started 6/11/2019, so far biochemical response PSA (drop to 0.4 Dec 2019)
Enzalutamide	HH	231593	86	3	2010-10-01	M	High	Low	No	Bx not performed	Zoladex 3m	Bicalutamide	Resistant	No chemotherapy	No		2017-12-10	120mg	377	2017-10-01	136	2018-01-01	270	2018-04-01		Nil	Progression	No	Yes	BSC	24/5/2018	Death	Managed privately hence unable to obtain specific dates for blood test
Enzalutamide	AR	62837	72	2	2009	M	High	High	No	4+3=7	Zoladex 3m	docetaxel	Resistant	Docetaxel	Yes	Toxicity	2015-08-07	160mg	447.3	2015-06-07	Nil reached						Progression	No	No	BSC	2016-04-08	Death

## Sheet: Abiraterone
Drug	NAME Initials	UR#	Age	ECOG	Date of Diagnosis	Stage of Disease 1= locally advanced 2 = metastatic	Risk Stratification High/Low	Burden of Disease 1= High 2= Low	Visceral mets 1=Yes;0=No	Gleason score	ADT	Other prior therapies	Castrate Sensitive/Resistant	Prior Chemotherapy 3 = others (regimen) 2= Cabazitaxel 1=Docetaxel;0=No	Prior Enzalutamide1=Yes;0=No	Reason stopping Enzalutamide	START OF Abiraterone (DATE)	DOSE	BASELINE PSA prior to Abiraterone	BASELINE PSA DATE	NADIR PSA on Abiraterone	NADIR PSA DATE	PSA AT PROGRESSION on Abiraterone	PSA PROGRESSION DATE	Radiological progression date	Stop date Abiraterone	Reason stop Abiraterone 1= Progression 2 Death 3 Toxicity 0 Ongoing	Dose delay due to toxicity 1= yes;0 =no	Dose reduction due to toxicity 1= yes;0 =no	Treatment post progression	Date of last follow up or date of death	Status at last follow up 0= alive; 1 death	Toxicity mention with grades
Abiraterone	RR	206540	88	1	2016	M	High	High	Yes (liver)	9	Zoladex 3m	Cosudex, Docetaxel X6 (August 2018)	Resistant	Docetaxel	No		15/02/2019	1000mg	41.7	13/2/2019	No nadir		77.45	2019-10-04	2019-04-04	2019-12-04	Progression	No	No	Cabazitaxel (ongoing)	2019-06-12	Alive
Abiraterone	AA	36966	86	2020-02-03	1998	M	High	High	No	5+4= 9	Zoladex 3m	Bicalutamide (2011- 2012), Cyptoterone acetate (Jan 2014- Oct 2015)	Resistant	No chemotherapy	No		23/10/2015	1000mg	134	19/10/2015	30.5	16/1/2017	55	18/4/2017	2017-12-05	19/5/2017	Progression	No	No	BSC	15/11/2018	Death
Abiraterone	MC	203598	69	1	2007	M	High	High	Yes (liver)	9	Zoladex 3m	Enzalutamide (Sep 2015-Feb 2016), Docetaxel X3 (April 2016), Cabazitaxel X6 (June- Oct 2016)	Resistant	Docetaxel and Cabazitaxel	Yes	Progression	2016-06-12	1000mg	137	2016-02-12	53.99	13/2/2017	94.55	2017-05-06	2018-09-08	13/8/2018	Progression	No	No	Rechallenge Cabazitaxel, now BSC	2019-10-06	Alive
Abiraterone	DD	187653	69	3	2006	M	High	Low	No	10 (intially 7)	Zoladex 3m		Resistant		No		13/5/2016	1000mg	77.66	22/4/2016	23.32	29/7/2016	41.87	20/10/2016		23/01/2017	Progression	No	No	Docetaxel X9 (July 2017), Cabazitaxel X5 (Feb 2018)	17/7/2018	Death
Abiraterone	RF	71920	85
Abiraterone	TH	287390	70	2	2012	M	High	Low	No	5+4=9	Elgard 3m	Enzalutamide	Resistant	No chemotherapy	Yes	Toxicity	2016-06-12	1000mg	17.9	2016-02-12	No nadir					2017-03-10	Toxicity- fatigue, anorexia	Yes	Yes	BSC as patient declined further systemic treatment	2017-03-10	Alive	Variable compliance and has been lost to follow up
Abiraterone	BL	16430	83	3	2013	M		Low	No	Unknown	Zoladex 3m	Bicalutamide (Aug 2013- Feb 2015)	Resistant	No chemotherapy	No		17/2/2015	1000mg	851.5	2015-10-02	447.9	2016-12-01	757.7	2017-04-04		20/6/2017	Progression	No	No	Cyproterone, BSC	2019-03-04	Alive
Abiraterone	WS	232299	89	3	2012-06-01	M	High	Low	No	4+5=9	Zoladex 3m		Resistant	No chemotherapy	Yes	Progression	2019-11-11	1000mg	75	13/11/2019	No nadir yet					Ongoing					2019-09-12	Alive	Self funded Abiraterone after PD on enzalutamide
Abiraterone	FT	222184	94	2	2007	M	Low	Low	No	7	Zoladex 3m	cosudex	Resistant	No chemotherapy	Yes	Toxicity	2016-04-10	250mg- 750mg (500mg starting dose)	13.98	2016-03-10	8.57	23/1/2017				16/11/2016- rechallenged in Aug 2017 and July 2018	Toxicity	Yes	Yes	BSC	30/10/2018	Death	Abi rechallenged twice more (even down to 250mg) but Cx with transaminitis and low grade fever
Abiraterone	RW	32621	87	3	2004-08-01	M	Low	Low	No	7	Zoladex 3m	cosudex, cyproterone	Resistant	No chemotherapy	No		15/5/2015	1000mg	35.18	2015-12-05	0.38	2015-02-11	52.71	16/4/2018	20/11/2017	18/4/2018	Progression	No	No	BSC	2018-10-10	Death
Abiraterone	GD	286521	75	1	2008	M		Low	No	Unknown	Zoladex 3m	Docetaxel	Resistant	Docetaxel	No		2019-09-05	1000mg	8.2	2019-07-05	0.37	14/10/2019				Ongoing					18/10/2019	Alive	Last private correspondence on system from 18/10/19
Abiraterone	ND	97919	75	3	2008-10-01	M	High	Low	No	8	Zoladex 3m	Cosudex with ADT	Resistant	No chemotherapy	No		31/1/2018	1000mg	70.87	24/1/2018	22.29	29/5/2018	273.4	2018-02-09	2018-04-09	21/11/2018	Progression	Yes	No	BSC	2018-03-12	Death	Ceased initially on 31/5/18 due to NSTEMI, and restarted 9/8/18
Abiraterone	TD	166050	88	3	2014	M	?High but no gleason	High	Yes- liver	Unknown	Zoladex 3m	ADT	Resistant	No chemotherapy	No		2017-01-06	1000mg	41.47	25/5/2017	11.55	28/8/2017	29.05	16/1/2018	Nil	18/1/2018	Progression			Cyproterone acetate, Docetaxel, Cabazitaxel	2018-11-09	Death
Abiraterone	RP	398770	82	2	1994	M	Gleason unknown	High	No	Unknown	Eligard 6m	Bicalutamide, nilutamide, cyproterone, oestrogen, enzalutamide	Resistant	No chemotherapy	Yes	Toxicity	15/2/2018	1000mg	219.2	18/1/2018	177.2	2018-03-04	389.5	2018-11-09	2018-05-11	14/11/2018	Progression	Yes	Yes	BSC	17/10/2019	Alive	Abi self ceased from March- July 2018 due to fatigue, restarted July 2018 at 750mg
Abiraterone	CW	38755	80	2	2006-09-01	M	Gleason unknown	Low	No	Unknown	Zoladex 3m	Cosudex, enzalutamide	Resistant	No chemotherapy	Yes	Toxicity	2017-06-04	1000mg	69.2	2017-03-04	No nadir reached				2017-11-09	14/9/2017	Progression	No	No	Docetaxel		Death	Unsure last date of follow up as moved privately (last correspondence on system is 15/3/2018)
Abiraterone	PT	279039	78	2	1999	M	Low	High	Yes- liver	6	Zoladex 3m	Enzalutamide, docetaxel	Resistant	No chemotherapy	Yes	Progression	22/3/2018	1000mg	684.4	21/3/2018
Abiraterone	RR	352346	70	1	2010-10-01	M	High	High	No	5+5=10	Zoladex 3m	Cosudex, Docetaxelx10	Resistant	Docetaxel	No		28/8/2013	1000mg	156.6	21/8/2013	12.85	20/11/2013	2014-04-08	110.7		2014-07-08	Progression	No	No		2014-11-11	Death	Passed away before next line of therapy
Abiraterone	JL	126406	72	2	2004-02-01	M	High	High	Yes	4+3=7	Zoladex 3m	Cosudex, Docetaxelx10	Resistant	Docetaxel	No		13/5/2014	1000mg	204.9	17/4/2014	9.02	2014-11-06	63.93	2014-08-09	2014-11-01	18/11/2014	Progression	No	No		2014-05-12	Death	Passed away before next line of therapy
Abiraterone	JM	512425	90	2	2009-06-01	M	Gleason unknown	Low	No	No biopsy	Zoladex 3m	Docetaxel x1	Resistant	Docetaxel	No		17/11/2014	1000mg	639	14/11/2014	No nadir					2015-03-02	Progression	Yes	No	Enzalutmide recommended but declined	17/3/2015	Death	Had x1 cycle docetaxel (stopped due to poor tolerance) and Abiraterone self ceased due to ?side effects- patient seems to have poor compliance
Abiraterone	JF	250133	85	3	1994	M	High	High	Yes (lung)	Not known	Zoladex 3m	Docetaxel X2	Resistant	Docetaxel	No		13/5/2014	1000mg	165.7	2014-12-05	23.85	29/10/2014	47.72	2015-07-08	31/7/2015	2015-07-08	Progression	No	No	BSC (and palliative RT)	2016-02-08	Death	Only had 2 cycles of docetaxel due to intolerance
Abiraterone	NS	61290	82	2	1997	LA	Low	Low	Yes	Not known	Zoladex 3m	Nil	Resistant	No chemotherapy	No		22/5/2019	1000mg	48.36	2019-07-05	30.31	15/10/2019	103.53	2020-06-01	2020-06-01	20/01/20	Progression	No	No	BSC	21/01/20	Alive	Small cell transformation with intracerebral mets
Abiraterone	FH	139931	85	2	2011-01-01	M	Gleason unknown	High	Yes- liver	Bx not done	Zoladex 3m	cosudex, docetaxel	Resistant	Docetaxel	No		24/10/2013	1000mg	608	21/10/2013	555	18/11/2013	643	16/01/2014		22/01/2014	Progression	No	No	BSC	2014-05-03	Alive
Abiraterone	GM	14721	69	1	2010-05-01	M	High	Low	No	5+4=9	Zoladex 3m	cosudex, docetaxel X8	Resistant	Docetaxel	No		2014-07-02	1000mg													28/02/2014	Death	Incomplete documentation of response to abi
Abiraterone	WR	33240	79	1	2013-03-01	M	High	Low	No	5+4=9	Zoladex 3m	bicalutamide	Resistant	Docetaxel	No		21/03/2014	1000mg	37.33	2014-06-02	Nil reached		70.21	2014-07-08		2014-07-08	Progression	No	No	BSC	2014-07-08	Death	2 cycles of docetaxel complicated with recurrent urosepsis, unclear doc about when abi stopped
Abiraterone	WL	79355	76	1	2011-11-01	M	High	High	No	4+4=8	Zoladex 3m	bicalutamide, docetaxel X3	Resistant	Docetaxel	No		24/07/2014	1000mg	45.73	15/07/2014	33.55	2014-02-09	59.75	16/01/2015	21/01/2015	2015-03-02	Progression	No	No	Prednisolone	17/06/2015	Death	Completed only 3 cycles of weekly dose attenuated Docetaxel- poor tolerance
Abiraterone	LJ	219432	71	2	2004	M	High (initial PSA 600s)	Low	No	6	Zoladex 3m	cosudex, docetaxel X5	Resistant	Docetaxel	No		2014-01-12	1000mg													2014-01-12	Death	Died in January 2015 before response could be assessed
Abiraterone	KN	371563	71	3	2013-04-01	M	High (initial PSA 759)	High	No	Unknown	Elgard 3m	cosudex	Resistant	No chemotherapy	No		2014-03-12	1000mg													2014-03-12	Death	Died in Feb 2015 before response could be assesed
Abiraterone	ZG	149859	81	1	2003	M	Gleason unknown		No	Unknown	Zoladex 3m	cosudex	Resistant	No chemotherapy	No		16/01/2015	1000mg	568.2	15/01/2015	302.3	2015-12-03	472.6	2015-01-12	Nil	? 04/12/2015	Progression	No	Yes- DR to 750mg due to fatigue	BSC	2015-04-12	Death	Unclear exact stop date of abi
Abiraterone	JV	336635	61	1	2010-12-01	M	High	Low	No	4+5=9	Elgard 3m	bicalutamide, docetaxel X3	Resistant	Docetaxel	No		30/01/2015	1000mg	57.29	27/01/2015	Nil reached				29/04/2015	22/04/2015	Progression	No	No	Cabazitaxel, Mitoxantrone, Carboplatin	2017-01-02	Death	PD through agents through Cabazi, mito and carboplatin
Abiraterone	VH	531663	80	2	2012-08-01	M	High	High	No	4+4=8	Zoladex 3m	bicalutamide, docetaxel	Resistant	Docetaxel	No		18/02/2015	1000mg	149.48	2015-11-02	38.78	30/03/2015	54.96	2015-12-06	Nil	2015-12-05	Toxicity	No	No	Enzalutamide	16/06/2015	Alive	Intolerance to abi (dizziness), enza and docetaxel
Abiraterone	AR	62837	72	2	2009	M	High	High	No	4+3=7	Zoladex 3m	docetaxel	Resistant	Docetaxel	No		2015-03-03	1000mg	416	2015-02-03	Nil reached						Toxicity	No	No	Enzalutamide	2016-04-08	Death	Self ceased abi due to dizziness
Abiraterone	FB	98468	74	0	2014	LA	High	High	No	5+4=9	Zoladex 3m	carboplatin and etoposide X6	Resistant	Carboplatin	No		24/04/2015	1000mg								2015-07-01	Progression	No	No	BSC	18/05/2015	Death	NE tumour of prostate. No records of PSA
Abiraterone	RF	37577	93	2	2005	M	High (high PSA), gleason unknown	High	No	Unknown	Zoladex 3m	cosudex	Resistant	No chemotherapy	No		28/04/2015	1000mg	236.9	24/04/2015	Nil reached						Progression	No	No	?further follow up	13/10/2015	Death
Abiraterone	FN	51867	73	1	2011-04-01	M	High	Low	No	4+5=9	Zoladex 3m	docetaxel X6	Resistant	Docetaxel	No		25/09/2015	1000mg	108.8	31/08/2015	Nil reached					19/01/2016	Progression	No	No	Cabazitaxel	2016-04-04	Death
Abiraterone	LS	374126	64	2	2015-03-01	M	High	High	No	5+5=10	Zoladex 3m	cosudex, docetaxelX4, cabazitaxelX4	Resistant	Docetaxel	No		24/02/2016	1000mg	534	28/01/2016	445	30/03/2016	823	23/05/2016	Nil	24/05/2016	Progression	No	No	BSC	24/05/2016	Death
Abiraterone	BW	144717	76	1	2012	M	High	High	No	4+4=8	Zoladex 3m	cosudex	Resistant	No chemotherapy	No		2016-03-05	1000mg	251.8	27/04/2016						28/06/2016	Progression	No	No		28/06/2016	Death	Had only been on abi for 2/12 before admission with respiratory failure from pneumonia and passing away, also rising PSA
Abiraterone	MS	242283	81	2	2014-08-01	M	High	High	No	5=4=9	Zoladex 3m	cosudex	Resistant	No chemotherapy	No		2016-10-06	1000mg	110.3	2016-06-06							Progression	No	No		2016-10-06	Death	Passed away before follow up review (only been on abi ~ 3/12), also rising PSA

## Sheet: Enzalutamide
Drug	NAME Initials	UR#	Age	ECOG	Date of Diagnosis	Stage of Disease 1= locally advanced 2 = metastatic	Risk Stratification High/Low	Burden of Disease 1= High 2= Low	Visceral mets 1=Yes;0=No	Gleason score	ADT	Other prior therapies	Castrate Sensitive/Resistant	Prior Chemotherapy 3 = others (regimen) 2= Cabazitaxel 1=Docetaxel;0=No	Prior ABIRATERONE 1=Yes;0=No	Reason stopping abiraterone	START OF Enzalutamide (DATE)	DOSE	BASELINE PSA prior to Enzalutamide	BASELINE PSA DATE	NADIR PSA on Enzalutamide	NADIR PSA DATE	PSA AT PROGRESSION on Enzalutamide	PSA PROGRESSION DATE	Radiological progression date	Stop date Enzalutamide	Reason stop Enzalutamide 1= Progression 2 Death 3 Toxicity 0 Ongoing	Dose delay due to toxicity 1= yes;0 =no	Dose reduction due to toxicity 1= yes;0 =no	Treatment post progression	Date of last follow up or date of death	Status at last follow up 0= alive; 1 death	Toxicity mention with grades
Enzalutamide	LB	143536	76	2	2017	M	High	High	No	N/A (TRUS negative for malignancy)	Zoladex 3m	Nil	Resistant	No chemotherapy	No		2018-08-05	160mg	19.05	30/04/2018	7.83	19/06/2018	19.73	31/07/2018	19/09/2018	13/11/2018	Progression	No	No	Nil (BSC)	13/11/2018	Death
Enzalutamide	BC	305021	71	2	2016-02-01	M	High	Low	Yes (lung)	8+7	Eligard 6m	bicalutamide (since November 2017), Docetaxel x4 (Aug-Nov 2018)	Resistant	Docetaxel	No		15/02/2019	120mg	1.4	2019-12-02	0.43	19/03/2019	0.91	2019-10-04	Nil	Ongoing	Ongoing	No	Yes		24/09/2019	Alive
Enzalutamide	RD	47152	88	3	2016	M	High	High	No	9	Zoladex 3m	cosudex (from March 2017 to Jan 2018)	Resistant	No chemotherapy	No		2018-03-05	160mg	209	27/06/2018	92	27/11/2018	180	27/12/2018	15/11/2018	27/11/2018	Progression	No	No	Nil (BSC)	2018-05-12	Death
Enzalutamide	WG	342331	85	1	2016-04-01	M	High	Low	No	8	Zoladex 3m	cosudex (january 2018- jan 2019)	Resistant	No chemotherapy	No		2019-07-01	160mg	6.52	23/11/18	6.32	20/02/2019	18	2019-05-05	2019-09-07	2019-02-07	Progression	No	No	Nil (BSC)	2019-02-07	Death
Enzalutamide	RR	60303	90	2	2015	M	High	Low	No		Zoladex implant	Zoladex (since diagnosis of previous breast cancer)	Resistant	No chemotherapy	No (Abiraterone after enza)		2018-03-09	160mg, then DR to 120mg on 4/12/18	123.4	29/08/2018	94.54	2019-09-01	NA	NA	NA	2019-08-04	Toxicity	No	Yes- DR to 120mg	Abiraterone 1g and pred	20/08/2019	Alive	Grade 2-3 fatigue
Enzalutamide	DS	374510	69	2	2010-12-01	M	Low	Low	No	9	Zoladex 3m	Cyproterone, bicalutamide, docetaxel	Resistant	Docetaxel	No		29/01/2019	160mg	13.6	25/01/2019	8.6	19/02/2019
Enzalutamide	VT	201258	83	1	2018-02-01	M	High	High	No	9	Zoladex 3m	Bicalutamide (Sep- Nov 2018)	Resistant	Docetaxel	No		29/10/2018	160mg	24.07	13/09/2018	6.18	21/01/2019	8.98	20/03/2019	16/05/2019	2019-05-01	Progression	No	No	Dose reduced Docetaxel x1 cycle	Seen privately	Alive
Enzalutamide	GV	89093	61	1	2017-11-01	M	High	High	No	8	Zoladex 3m	Docetaxel x10 cycles	Resistant	Docetaxel	Yes	Ongoing	2019-09-04	160mg	3.37	24/03/2019	NA	NA	NA	NA	NA	NA	Toxicity	Enza stopped	Yes- DR to 80mg daily	Abiraterone commenced due to intolerance to Enza	22/10/2019	Alive	Grade 2 fatigue from enza
Enzalutamide	RA	114826	81	2	2017	M	High	Low	No	9	Zoladex 3m	Cosudex (July 2014- Jan 2015), Nilutamide (May- Aug 2015)	Resistant	No chemotherapy	No		2015-11-08	160mg	65.33	2015-04-08	28.84	19/01/2016	52	2016-07-01	23/6/2016	Initially ceased in 23/6/2016, then rechallenged 25/9/2017 and ceased 23/10/2017	Progression (ceased intially due to ?toxicity then later ceased due to progression)	Yes	Yes	Nil (BSC)	23/10/2017	Death	Enza initially ceased in May 2016 due to drowsiness, PSA rising at that time (but drowsiness ongoing post cessation). Rechallenged Sep 2017
Enzalutamide	RW	54188	69	1	2010-07-01	M	High	High	Yes	7	Zoladex 3m	Cosudex (Aug 2013- Nov 2014), Nilutamide (Feb 2015), Docetaxel	Resistant	Docetaxel	No		2016-11-04	160mg	174.5	2016-05-04	41.84	16/09/2016	58.21	28/10/2016	20/01/2017	28/03/2017	Progression	No	No	Docetaxel rechallenge, cabazitaxel, carboplatin	2019-06-05	Death
Enzalutamide	DB	517508	71	1	2008	M	High	High	No	9	Zoladex 3m	Cosudex, Docetaxel X6	Resistant	Docetaxel	No		2017-02-03	160mg	171	27/02/2017	No response	NA	279	2017-11-04	21/03/2017	21/04/2017	Progression	No	No	Carboplatin x2	2017-04-08	Death
Enzalutamide	BC	376898	68	0	2015-09-01	M	High	Low	No	4+5	Zoladex 3m	Induction Docetaxel X6, Cosudex (Nov 2017- June 2018)	Resistant	Docetaxel	No		21/09/2018	160mg, then DR to 120mg on 11/1/2019	2.2	2018-12-09	0.06	2019-08-02	NA	NA	NA	Ongoing	Ongoing				18/10/2019	Alive	Grade 3 fatigue
Enzalutamide	MC	203598	69	1	2007	M	High	High	Yes	9	Zoladex 3m	ADT	Resistant	No chemotherapy- had chemo post enza	No- Abi commenced after enza		28/08/2015	160mg, then DR to 120mg on 13/10/15	55.3	26/08/2015	26.31	13/10/2015	39.6	2016-04-02	2016-02-01	2016-01-03	Progression	No	Yes- DR to 120mg	Docetaxel April 2016, Cabazitaxel June 2016, Abiraterone Dec 2016- Aug 2018, Rechallenge Cabazitaxel Sep 2018			Grade 2-3 fatigue
Enzalutamide	RF	71920	85	2	1999	M	Gleason unknown	Low	No	Unknown	Zoladex 3m	ADT, cosudex	Resistant	No chemotherapy	No- Abi commenced after enza		29/02/2016	160mg	33.04	28/01/2016	2.65	2016-07-04	NA	NA	NA	18/03/2016	Toxicity	No	No	Abiraterone+Pred	18/07/2019	Death	Enza ceased 2/52 after starting after admission with haemorrhagic stroke
Enzalutamide	BG	14876	92	1	2014	M	High- but Gleason unknown (no Bx), high baseline PSA 172	Low	No	Unknown	Zoladex 3m	ADT, cosudex	Resistant	No chemotherapy	No		2017-02-02	160mg- then DR to 80mg	55.28	27/01/2017	0.62	2017-08-05	NA	NA	NA	2019-07-02	Toxicity	No	Yes- DR to 80mg daily	BSC- due to functional decline	25/10/2018	Alive	Significant fatigue despite being on enza 80mg daily
Enzalutamide	RG	210810	76	1	2006	M	Low	Low	No	4+3	Zoladex 3m	ADT, docetaxel	Resistant	Docetaxel	No		29/03/2016	160mg	14.5	22/03/2016	<0.01	2016-02-09	0.67	2018-04-10	2019-04-01	2018-05-12	Progression	No	No	Cabazitaxel	31/10/19	Alive	Completed 7 cycles of cabazitaxel- stopped due to toxicity
Enzalutamide	AH	206799	69	0	2009	M	Low	Low	No	6	Zoladex 3m	NA	Sensitive (ENZAMET)	No chemotherapy	No		22/6/2016	160mg	5.93	15/6/2016	<0.01	From 7/9/16 and ongoing	NA		NA	Ongoing	Ongoing				30/8/2019	Alive
Enzalutamide	GK	260880	92	3	2009	M	High	Low	No	9	Zoladex 3m	ADT, bicalutamide	Resistant	No chemotherapy	No		2018-06-02	160mg- then DR to 80mg when restarted	19.25	2018-01-02	9.43	26/4/2018	11.34	30/8/2018	31/01/2018	2018-04-08	Toxicity	Yes	Yes	BSC	13/8/2019	Alive	Initially Enza withheld 30/4 due to migraines, restarted at 80mg on 29/5, then ceased on 4/9/18 due to GORD symptoms
Enzalutamide	GM	219260	85	1	2013	M	High (Gleason unknown, initial PSA 21)	Low	No	Unknown	Zoladex 3m	ADT, cosudex	Resistant	No chemotherapy	No		2016-02-06	160mg	56.71	2016-02-06	8.68	14/12/2016				Ongoing	Ongoing	No	No		2019-08-10	Alive	PSA rising from initial nadir in Dec 2016, but stable since April 2019 with no clear radiological PD
Enzalutamide	WT	374207	57	0	2015	M	High	Low	No	4+5	Zoladex 3m	ADT	Sensitive	No chemotherapy	No		2015-04-06	160mg	55	18/3/2019	<0.01	2016-03-05	NA	NA	NA	Ongoing	Ongoing	No	No		16/10/19	Alive	Randomised to Enza as part of Enzamet trial
Enzalutamide	TT	523667	72	2	2012	M	High	High	Yes	5+5	Zoladex 3m	ADT, nilutamide	Resistant	Docetaxel	No		18/3/2016	160mg	90	16/3/2016	67	30/3/2016	83.85	27/4/2016	15/06/2018	13/07/2016	Progression	No	No	LuPSMA trial, Cabazitaxel, Carboplatin	2018-11-04	Death
Enzalutamide	FT	222184	94	2	2007	M	High	Low	No	7	Zoladex 3m	ADT, cosudex	Resistant	No chemotherapy	No- abiraterone after enza	Toxicity	26/7/2016	160mg	46.17	26/7/2016	15.52	2016-12-09	NA	NA	NA	2016-06-09	Toxicity	Yes	No	Abiraterone	30/10/2018	Death	Enza stopped due to interstitial nephritis, hepatitis and grade 3 skin toxicity
Enzalutamide	RW	240382	85	3	2009	M	Low	High	Yes	7	Zoladex 3m	ADT, cosudex	Resistant	No chemotherapy	No		2017-08-02	160mg	43	2017-06-02	3.41	26/06/2017	8.05	21/09/2018		25/09/2018	Progression	No	No	BSC	25/09/2018	Death
Enzalutamide	RB	390854	94	3	2004	M	High	Low	No	4+5	Zoladex 3m	ADT, cosudex, nilutamide	Resistant	No chemotherapy	No		2017-08-03	160mg	50.9	28/02/2017	0.53	2017-12-05	4.5	2018-06-04		17/10/2018	Progression	No	No	Cyproterone	17/04/2019	Alive
Enzalutamide	WH	290402	83	1	2010	M	Low	Low	No	4+3	Zoladex 3m	ADT, cosudex, androcur	Resistant	No chemotherapy	No		22/10/2018	160mg	211	15/10/2018	0.65	2019-07-03	NA	NA	NA	Ongoing	Ongoing	No	No		16/9/2019	Alive
Enzalutamide	NM	396895	87	3	2010	M	Low	Low	No	4+3	Zoladex 3m	ADT, cosudex, abiraterone	Resistant	No chemotherapy	Yes	Toxicity	26/02/2018	160mg- then DR to 80mg 3 weeks later								26/3/2019	Progression	No	Yes	BSC	25/3/2019	Death	Abi poorly tolerated due to fatigue/ decompensated heart failure. Was only on Enza briefly- worsening HF and functional decline (ongoing PSA) resulting in cessation
Enzalutamide	KO	136571	85	1	2016	M	High	Low	No	9	Elgard 3m	ADT, cosudex	Resistant	No chemotherapy	No		2018-03-04	160mg	14.12	29/03/2018	0.88	18/1/2019	NA	NA	NA	Ongoing	Ongoing	No	No		28/10/2019	Alive
Enzalutamide	RP	398770	81	1	1994	M				Unknown	Zoladex 3m	ADT, bicalutamide, nilutamide, cyproterone, oestrogen	Resistant	No chemotherapy	No- abi after enza		Novmber 2017	120mg															No records while on Enza (less than 2/12)- first rv with onc here was when progressing on enza
Enzalutamide	GT	104899	84	3	2017-03-01	M	High	Low	No	9	Zoladex 3m	ADT	Resistant	No chemotherapy			2017-03-08	160mg, then DR to 120mg daily	21	2017-07-01	0.08	2017-11-12	3.26	2019-01-05	27/7/2017	29/10/2019	Progression	No	Yes	BSC	29/10/2019	Alive	DR to 120mg due to fatigue
Enzalutamide	PT	141557	83	1	2013-02-01	M	High	Low	No	9	Zoladex 3m	ADT	Resistant	No chemotherapy			2017-01-06	80mg- increased to 120mg on 12/6/2018	44.13	22/5/2017	5.21	2018-04-04	9.16	17/7/2019	17/9/2019	Ongoing		No	Yes
Enzalutamide	NY	49187	72	3	2010-08-01	M	High	High	Yes	9	Nil- poorly tolerated a;; ADT and andocur	ADT, cosudex	Resistant	No chemotherapy	No		19/04/2017	160mg- DR to 80mg	88.78	28/04/2017	24.56	15/06/2017	134.9	25/10/2017		23/10/2017	Toxicity	Yes	Yes	Cabazitaxel, rechallenged with enzalutamide April- July 2019 but ceased after PD, carboplatin, now BSC	2019-11-11	Alive	Enza April- Oct 2017 (ceased due to tolerance), then enza April- July 2019 (ceased due to PD)
Enzalutamide	TH	287390	70	2	2012	M	High	Low	No	5+4=9	Elgard 3m	ADT	Resistant	No chemotherapy	No		14/9/2016	160mg	10.45	2016-12-09	No nadir					2016-06-12	Toxicity- nausea, vomiting, fatigue	No	No	Abiraterone	2017-03-10	Alive	Variable compliance, lost to follow up
Enzalutamide	WS	232299	89	3	2012-06-01	M	High	Low	No	4+5=9	Zoladex 3m	ADT	Resistant	No chemotherapy	No		15/1/2018	160mg	12	20/1/2018	7.4	2018-10-04	23.4	15/5/2019	31/10/2019	2019-11-11	Progression	No	No	Abiraterone	2019-09-12	Alive	Self funded abi after PD on enza
Enzalutamide	SF	141245	66	1	2017-06-01	M	High	Low	No	9	Elgard 3m	Docetaxel X8	Resistant	Docetaxel	No		24/9/2019	160mg	5.86	24/9/2019	3.38	2019-04-11	4.53	25/11/2019	18/11/2019	26/11/2019	Progression	No	No	To start cabazitaxel	26/11/2019	Alive
Enzalutamide	IH	340448	71	1	2014-07-01	M	Low	Low	No	7	Zoladex 3m	Cosudex, Docetaxel X10	Resistant	Docetaxel	No		2017-08-11	160mg	11.74	2017-03-11	0.93	28/5/2018				Ongoing	Ongoing	No	No
Enzalutamide	LO	524188	62	1	2016-09-01	M	High	High	No	9	Zoladex 3m	Docetaxel X6	Sensitive	Docetaxel	No		26/9/2016	160mg	888.4	16/9/2016	<0.01	14/6/2017				Ongoing	Ongoing	No	No		2019-08-10	Alive	Part of CHAARTED and ENZAMET trial
Enzalutamide	AS	526608	72	1	2012	M	High	High	Yes- Liver, lung	7	Zoladex 3m	Docetaxel x10 cycles	Resistant	Docetaxel	No		2017-12-09	160mg	17.71	2017-06-09	11.06	2017-12-10	57.79	2018-11-04	24/4/2018	29/5/2018	Progression	No	No	Cabazitaxel, carboplatin	23/4/2019		Follow up in Melbourne beyond April 2019
Enzalutamide	BS	371756	70	1	2014-08-01	M	Low	Low	No	9	Zoladex 3m	Docetaxel x6	Resistant	Docetaxel	No		2019-06-11	160mg	4	2019-11-01							Ongoing				2019-02-12	Alive	Enza only started 6/11/2019, so far biochemical response PSA (drop to 0.4 Dec 2019)
Enzalutamide	HH	231593	86	3	2010-10-01	M	High	Low	No	Bx not performed	Zoladex 3m	Bicalutamide	Resistant	No chemotherapy	No		2017-12-10	120mg	377	2017-10-01	136	2018-01-01	270	2018-04-01		Nil	Progression	No	Yes	BSC	24/5/2018	Death	Managed privately hence unable to obtain specific dates for blood test
Enzalutamide	AR	62837	72	2	2009	M	High	High	No	4+3=7	Zoladex 3m	docetaxel	Resistant	Docetaxel	Yes	Toxicity	2015-08-07	160mg	447.3	2015-06-07	Nil reached						Progression	No	No	BSC	2016-04-08	Death

## Sheet: Docetaxel
NAME Initials	UR#	Age	ECOG	Date of Diagnosis	Stage of Disease 1= locally advanced 2 = metastatic	Risk Stratification High/Low	Burden of Disease 1= High 2= Low	Visceral mets 1=Yes;0=No	Gleason score	ADT	Other prior therapies	Castrate Sensitive/Resistant	START Docetaxel (DATE)	BASELINE PSA prior to Docetaxel	BASELINE PSA DATE	NADIR PSA on Docetaxel	NADIR PSA DATE	Stop date Docetaxel	Number of cycles	Dose delay due to toxicity 1= yes;0 =no	Dose reduction due to toxicity 1= yes;0 =no	PSA AT PROGRESSION	PSA PROGRESSION DATE	Radiological progression date	Reason stop Docetaxel 1= Progression 2 Death 3 Toxicity 0 Ongoing	Treatment post progression	Date of last follow up or date of death	Status at last follow up 0= alive; 1 death	Toxicity mention with grades

## Sheet: Cabazitaxel
	UR#	Age	ECOG	Date of Diagnosis	Stage of Disease 1= locally advanced 2 = metastatic	Risk Stratification High/Low	Burden of Disease 1= High 2= Low	Visceral mets 1=Yes;0=No	Gleason score	ADT	Prior Enzalutamide	Prior Abiraterone	Prior Docetaxel	Other prior therapies	START Cabazitaxel (DATE)	BASELINE PSA prior to Cabazitaxel	BASELINE PSA DATE	NADIR PSA on Cabazitaxel	NADIR PSA DATE	Stop date Cabazitaxel	Number of cycles	Dose delay due to toxicity 1= yes;0 =no	Dose reduction due to toxicity 1= yes;0 =no	PSA AT PROGRESSION	PSA PROGRESSION DATE	Radiological progression date	Reason stop Cabazitaxel 1= Progression 2 Death 3 Toxicity 0 Ongoing	Treatment post progression	Date of last follow up or date of death	Status at last follow up 0= alive; 1 death	Toxicity mention with grades
